# Supplementary material for: Atypical Hepatitis B Virus Serology Profile—Hepatitis B Surface Antigen-Positive/Hepatitis B Core Antibody-Negative—In Hepatitis B Virus/HIV Coinfected Individuals in Botswana
Source: Viruses. 2023 Jul 13;15(7):1544. doi: 10.3390/v15071544 (PMC10383918; doi:10.3390/v15071544)
Supplement: Supplementary file 1 [file viruses-15-01544-s001.zip]

Archive with 1 entries (1 files):
- viruses-2486721-supplementary.pdf
